# Supplementary material for: Homeostatic model assessment of adiponectin (HOMA-Adiponectin) as a surrogate measure of insulin resistance in adolescents: Comparison with the hyperglycaemic clamp and homeostatic model assessment of insulin resistance
Source: PLoS One. 2019 Mar 25;14(3):e0214081. doi: 10.1371/journal.pone.0214081 (PMC6433366; doi:10.1371/journal.pone.0214081)
Supplement: S1 File — In this part, we presented the dataset used for the statistical analyses. Participants were classified as pubertal (Tanner II-IV) and postpubertal (Tanner V) according to Tanner criteria [12]. The nutritional status was classified as normal weight (BMI-for-age at or above the 5th percentile and below the 85th percentile); overweight (BMI-for-age at or above the 85th percentile and below the 95th percentile); and obesity (BMI-for-age at or above the 95th percentile) according to the Centers for Disease Control and Prevention criteria (CDC/2000) [9]. (XLS) [file pone.0214081.s001.xls]

## Sheet: S1 File. BRAMS Dataset
Sex	Tanner_stage	Weight (kg)	Height (cm)	BMI (kg/m2)	BMI-for-age percentile	Nutritional status	Waist circumference (cm)	Waist-to-height ratio	Lean body mass (kg)	Adiponectin (µg/mL)	Plasma glucose (mg/dL)	Plasma insulin (um/L)	HOMA-Adiponectin	HOMA-IR	ISI (mg/kgLBM-1 . min-1 per mU/L) x 100
Female	Postpubertal, Tanner V	70.4	175	22.9878	80.43	Normal-weight	84	0.48	49.3	39.91	94	6.9	0.901962	1.59988	0.246369
Male	Pubertal, Tanner II-IV	90.1	176.5	28.9225	96.13	Overweight/Obese	99.5	0.563739	60.8	1.74	82.2	10.8	28.3165	2.18981	0.0952839
Male	Pubertal, Tanner II-IV	88.9	167.4	31.7242	98.84	Overweight/Obese	92.5	0.552569	54.8	7.12	81.85	8	5.10413	1.61517	0.0857701
Male	Pubertal, Tanner II-IV	77.4	167.7	27.5217	97.09	Overweight/Obese	84	0.500894	56.2	0.64	89.5	11.75	91.1956	2.59401	0.0894992
Female	Pubertal, Tanner II-IV	50.7	152.7	21.7435	79.91	Normal-weight	72	0.471513	38	12.6	80.725	5.35	1.90232	1.0653	0.310396
Male	Pubertal, Tanner II-IV	102.8	168.7	36.1213	99.4	Overweight/Obese	110.5	0.655009	63.1	8.85	92.1	9.3	5.37146	2.11277	0.112168
Male	Postpubertal, Tanner V	85.5	171.8	28.9681	97.07	Overweight/Obese	97	0.56461	56.4	8.6	94.5	9	5.48869	2.0979	0.218094
Male	Pubertal, Tanner II-IV	89	178.4	27.9641	97.3	Overweight/Obese	95	0.532511	61.4	2.31	89.15	17.95	38.4474	3.94726	0.0765562
Male	Pubertal, Tanner II-IV	82.2	162.9	30.98	99.02	Overweight/Obese	110	0.675261	49.6	7.46	95.5	21.7	15.4176	5.1118	0.0429636
Male	Postpubertal, Tanner V	91.3	172.8	30.5762	96.71	Overweight/Obese	111	0.642361	68.9	2.56	96.1	11.95	24.8968	2.83271	0.137614
Female	Postpubertal, Tanner V	61.8	162.7	23.346	71.14	Normal-weight	83	0.510141	46.9	15.72	72.3	10.8	2.75678	1.92607	0.226858
Male	Pubertal, Tanner II-IV	53.7	159.8	21.0291	71.11	Normal-weight	73.5	0.45995	44	29.12	82.95	6.65	1.05133	1.36066	0.415459
Female	Postpubertal, Tanner V	59	161	22.7615	83.97	Normal-weight	84	0.521739	40	7.23	83.35	10.25	6.55819	2.10737	0.0616246
Female	Postpubertal, Tanner V	80.9	167.5	28.8349	94.78	Overweight/Obese	79.5	0.474627	50	7.46	85	10.7	6.76639	2.24343	0.0601696
Male	Pubertal, Tanner II-IV	67.7	155.8	27.8903	98.2	Overweight/Obese	104	0.667522	41.8	5.36	92.7	16.15	15.5017	3.69286	0.0589957
Female	Postpubertal, Tanner V	51.9	159.4	20.4263	48.91	Normal-weight	73	0.457967	38.8	4.23	79.7	4.75	4.96712	0.933818	0.411726
Male	Pubertal, Tanner II-IV	102.1	190.2	28.2231	96.62	Overweight/Obese	106	0.557308	68.4	2.31	92	4.115	9.09575	0.933831	0.158005
Female	Pubertal, Tanner II-IV	99	161.7	37.863	98.97	Overweight/Obese	96.5	0.596784	65.7	1.55	92.4	28.4	93.9619	6.47293	0.0359716
Female	Pubertal, Tanner II-IV	53.1	168.3	18.7468	21.41	Normal-weight	68.5	0.407011	41.2	2.62	78.1	10.45	17.2886	2.01316	0.0688882
Female	Postpubertal, Tanner V	62.8	159.7	24.6235	80.54	Normal-weight	78.3	0.490294	45.9	2.97	84.15	10.25	16.1181	2.12759	0.190809
Female	Postpubertal, Tanner V	49.2	160	19.2187	20.07	Normal-weight	63.1	0.394375	39.2	2.79	75.05	10.15	15.1532	1.879	0.0895987
Male	Postpubertal, Tanner V	69	169.5	24.0165	82.43	Normal-weight	82	0.483776	53.5	2.23	94.1	7.95	18.6185	1.8453	0.162188
Female	Postpubertal, Tanner V	54	157.3	21.8241	54.67	Normal-weight	69.2	0.439924	38.9	7.56	83.45	11.55	7.07586	2.37749	0.155392
Female	Postpubertal, Tanner V	75.8	165	27.84	94.06	Overweight/Obese	90	0.545455	48	4.33	82.75	19.5	20.6827	3.98027	0.0602777
Female	Pubertal, Tanner II-IV	78.6	161.7	30.06	98.01	Overweight/Obese	93	0.575139	50.2	1.6	78.8	64.7	176.849	12.576	0.0368936
Female	Pubertal, Tanner II-IV	50.2	165.6	18.31	22.53	Normal-weight	66	0.398551	35.1	2.85	91.95	5.8	10.3855	1.3155	0.291366
Male	Pubertal, Tanner II-IV	36.8	135.5	20.04	76.04	Normal-weight	70	0.516605	27	5.39	95.9	7.5	7.40601	1.77415	0.576364
Female	Pubertal, Tanner II-IV	41	153.7	17.36	44.47	Normal-weight	67	0.435914	32.6	4.9	91.75	8.8	9.14504	1.99159	0.229247
Female	Postpubertal, Tanner V	73	157.5	29.43	95.02	Overweight/Obese	91	0.577778	49.1	4.07	85.8	11.4	13.338	2.4127	0.111937
Male	Pubertal, Tanner II-IV	69.6	156.3	28.49	98.38	Overweight/Obese	108.5	0.694178	42.5	1.83	92.1	21.4	59.7744	4.86165	0.108942
Male	Postpubertal, Tanner V	58.4	176.5	18.75	6.27	Normal-weight	73.5	0.416431	68.3	8.83	93.2	11	6.44378	2.52883	0.0698653
Male	Pubertal, Tanner II-IV	60.3	150	26.8	97.6	Overweight/Obese	93.8	0.625333	38.7	2.85	92.7	13.5	24.3703	3.08691	0.175103
Male	Postpubertal, Tanner V	60.2	176	19.43	32.8	Normal-weight	69.5	0.394886	49	2.62	86.35	4.9	8.96293	1.04368	0.24509
Female	Pubertal, Tanner II-IV	70.5	162.4	26.73	98.17	Overweight/Obese	82	0.504926	45.3	2.2	96.3	31.4	76.2827	7.45876	0.033191
Female	Postpubertal, Tanner V	99.1	164.5	36.62	98.02	Overweight/Obese	110	0.668693	60.6	0.83	84.6	11.95	67.601	2.49373	0.0782914
Female	Pubertal, Tanner II-IV	53.9	148.5	24.44	96.48	Overweight/Obese	79.1	0.53266	33.5	6.33	90.9	6.2	4.94134	1.39016	0.0591267
Male	Pubertal, Tanner II-IV	64.7	166	23.48	91.27	Overweight/Obese	76	0.457831	50.8	2.79	97.45	13.4	25.9762	3.22105	0.0939559
Male	Postpubertal, Tanner V	83.6	170.8	28.66	94.24	Overweight/Obese	97	0.567916	61.8	0.58	85.75	13.19	108.229	2.7899	0.0900891
Female	Postpubertal, Tanner V	74.2	157.3	29.99	97.98	Overweight/Obese	93.5	0.594406	44.6	0.76	90.25	8.73	57.5362	1.94344	0.105272
Female	Postpubertal, Tanner V	74.8	164.7	27.57	92.57	Overweight/Obese	97	0.58895	48.5	4.46	80.95	12.7	12.7932	2.53589	0.191574
Female	Postpubertal, Tanner V	79.3	166.7	28.54	95.72	Overweight/Obese	90	0.539892	52.5	1.01	91.8	21.3	107.447	4.82317	0.0575521
Female	Postpubertal, Tanner V	87.6	151.6	38.12	99.49	Overweight/Obese	97	0.639842	50.7	4.14	87.25	16.795	19.6444	3.61456	0.0914638
Female	Postpubertal, Tanner V	40.5	145.5	19.13	50.8	Normal-weight	60	0.412371	28.1	5	86.5	3.95	3.79259	0.842798	0.437115
Male	Postpubertal, Tanner V	79.5	176.4	25.55	81.04	Normal-weight	75.5	0.428005	68.5	3.09	88.1	4.405	6.97038	0.957265	0.408025
Male	Postpubertal, Tanner V	83.6	176	26.99	96.11	Overweight/Obese	88.6	0.503409	60	1.42	76.1	5.045	15.0055	0.947014	0.337021
Male	Postpubertal, Tanner V	98.5	163.3	36.94	99.46	Overweight/Obese	103.5	0.633803	66.3	1.81	93.25	11.61	33.1967	2.67049	0.0300386
Male	Postpubertal, Tanner V	49	166.2	17.74	7.29	Normal-weight	65.9	0.39651	41.4	2.59	81.4	2	3.48857	0.401573	0.527761
Male	Postpubertal, Tanner V	157.2	166.4	56.77	99.91	Overweight/Obese	142.2	0.854567	87.2	1.06	80.85	20.23	85.6373	4.03447	0.0480617
Female	Postpubertal, Tanner V	85	162.5	32.19	98.71	Overweight/Obese	95.4	0.587077	49.4	1.88	94	6.95	19.2863	1.61147	0.200393
Male	Postpubertal, Tanner V	89.6	171.7	30.39	98.07	Overweight/Obese	90.4	0.5265	61.61	4.56	90.55	8.13	8.95998	1.81589	0.0863148
Female	Postpubertal, Tanner V	69	159.4	27.16	96.81	Overweight/Obese	90.6	0.568381	40.1	2.1	95.5	12.35	31.1705	2.90925	0.131644
Male	Postpubertal, Tanner V	46.5	161	17.94	9.11	Normal-weight	66.3	0.411801	37.3	7.12	86.25	2.25	1.51271	0.478688	1.25739
Female	Postpubertal, Tanner V	70.4	158.3	28.09	97.99	Overweight/Obese	83.5	0.527479	37.15	3.42	81.8	7.375	9.78999	1.48808	0.187029
Female	Postpubertal, Tanner V	43	148.9	19.39	66.14	Normal-weight	62	0.416387	28.737	6.25	84.8	8.915	6.71321	1.86478	0.298288
Female	Postpubertal, Tanner V	47.6	150.7	20.96	73.23	Normal-weight	69.9	0.463835	29.915	5.04	81	4.585	4.08966	0.916083	0.42821
Male	Postpubertal, Tanner V	91.5	167.2	32.73	98.78	Overweight/Obese	98	0.586124	62	3.6	88.15	6.33	8.60234	1.37637	0.244978
